# Supplementary material for: MicroRNA-221-3p Suppresses the Microglia Activation and Seizures by Inhibiting of HIF-1α in Valproic Acid-Resistant Epilepsy
Source: Front Pharmacol. 2021 Aug 23;12:714556. doi: 10.3389/fphar.2021.714556 (PMC8419275; doi:10.3389/fphar.2021.714556)
Supplement: Supplementary file 3 [file DataSheet1.xlsx]

## Sheet: 工作表1
Proteomic analysis results of hippocampal tissue of valproic acid sensitive group and valproic acid resistant group
Protein	VPA-Resistance	VPA-Resistance	VPA-Resistance	VPA-sensitive	VPA-sensitive	VPA-sensitive	Fold change	P
Fmod	1.42798	1.38462	1.45872	0.676726	0.577822	0.63562	2.25976	2.46205e-05
Gabarapl1	1.65416	1.64076	1.65293	0.766768	0.747765	0.743923	2.19081	4.31436e-08
Arsg	1.47217	1.26224	1.44142	0.684155	0.665304	0.651961	2.08643	0.000393447
HIF-1a	1.39924	1.31647	1.36046	0.730473	0.65168	0.669448	1.98682	3.7047e-05
Actc1	1.39924	1.4	1.5	0.7	0.59	0.62	2.25091	7.03766e-05
Myl9	1.45008	1.32405	1.37715	0.785108	0.693132	0.7254	1.88383	0.000138846
TNF-a	1.5	1.42	1.38	0.7212	0.697	0.665	2.06413	4.50134e-05
Wdr12	1.3747	1.34954	1.36692	0.729573	0.754285	0.734325	1.84437	4.99971e-07
IL-1b	1.38249	1.38993	1.36164	0.730203	0.770761	0.740933	1.844	1.81012e-06
CXCL9	1.422	1.321	1.352	0.7213	0.7272	0.731	1.87887	2.88345e-05
Sema4b	1.41406	1.36199	1.36098	0.726366	0.77489	0.7422	1.84405	9.79692e-06
Chmp6	1.39567	1.35511	1.36161	0.764847	0.744285	0.750043	1.82031	1.57282e-06
Kcna2	1.33917	1.40605	1.35461	0.77527	0.764009	0.754104	1.78768	9.00729e-06
Rab2b	0.761525	0.72297	0.753311	1.39197	1.32881	1.35682	0.548805	9.34418e-06
Brk1	0.694744	0.753029	0.749875	1.26153	1.22297	1.25331	0.587951	2.09522e-05
Sgsm2	0.72489	0.703706	0.748553	1.19474	1.25303	1.24987	0.588793	2.48091e-05
Mrps14	0.761875	0.804312	0.746895	1.22489	1.20371	1.24855	0.629042	2.97038e-05
Rbm19	0.708481	0.734638	0.742799	1.26188	1.30431	1.2469	0.573268	1.11464e-05
Ccsmst1	0.788118	0.69627	0.744099	1.20848	1.23464	1.2428	0.604595	6.91769e-05
Timm8a1	0.690611	0.684636	0.725632	1.28812	1.19627	1.2441	0.563467	5.10378e-05
Kynu	0.678811	0.811916	0.734761	1.19061	1.18464	1.22563	0.61804	0.000352155
Ptn	0.696389	0.783199	0.720757	1.17881	1.31192	1.23476	0.590619	0.000395709
Atp5o	0.62101	0.698938	0.707556	1.19639	1.2832	1.22076	0.547923	0.000122412
Bcap29	0.626145	0.715101	0.713409	1.12101	1.19894	1.20756	0.582467	0.000259448
Tgfa	0.61	0.69	0.75	1.12615	1.2151	1.21341	0.576709	0.000558432
Gltp	0.572243	0.767665	0.69756	1.11	1.19	1.25	0.573935	0.0019783
UPF29	0.623331	0.677682	0.692153	1.07224	1.26766	1.19756	0.563444	0.00107172
Tmem35a	0.621571	0.716909	0.693076	1.12333	1.17768	1.19215	0.58158	0.000163105
RTRAF	0.543002	0.646784	0.658984	1.12157	1.21691	1.19308	0.5235	0.000273843
